# Supplementary material for: Peripheral Blood DNA Methylation Changes in Response to Centella asiatica Treatment in Aged Mice
Source: Biology (Basel). 2025 Jan 10;14(1):52. doi: 10.3390/biology14010052 (PMC11762129; doi:10.3390/biology14010052)
Supplement: Supplementary file 1 [file biology-14-00052-s001.zip]

Archive with 1 entries (1 files):
- biology-3410573-supplementary.pdf
